# Supplementary material for: Neutrophils dominate in opsonic phagocytosis of P. falciparum blood-stage merozoites and protect against febrile malaria
Source: Commun Biol. 2021 Aug 19;4:984. doi: 10.1038/s42003-021-02511-5 (PMC8376957; doi:10.1038/s42003-021-02511-5)
Supplement: Supplementary file 4 — Supplementary data 1 [file 42003_2021_2511_MOESM4_ESM.xlsx]

## Sheet: Fig 1a
Neutrophils	Monocytes	Eosinophils & Basophils	Lymphocytes
48.33	5.98	1.75	43.94
54.21	3.79	1.61	40.39
52.98	6.37	6.06	34.6
66.58	7.99	1.44	23.98
57.62	3.8	1.41	37.16
61.97	4.36	4.57	29.09
60.06	4.03	1.58	34.33
54.97	5.76	2.88	36.39
80	4.24	1.75	14.01
55.61	9.43	4.99	29.97

## Sheet: Fig 1b
Number of phagocytic cells
	Neutrophils										Monocytes
UOP	27	36	20	22	17	28	15	21	42	30	6	6	15	11	14	13	11	6	12	9
NIP	52	43	20	29	27	37	24	29	71	81	5	6	11	15	6	8	5	15	7	13
IP	4045	3971	2210	5609	2289	2904	2017	3682	3375	2209	293	178	127	488	106	210	140	244	69	257
Contribution to phagocytosis
	Neutrophils										Monocytes
UOP	81.82	85.71	57.14	66.67	54.84	68.29	57.69	77.78	77.78	76.92	18.18	14.29	42.86	33.33	45.16	31.71	42.31	22.22	22.22	23.08
NIP	91.23	87.76	64.52	65.91	81.82	82.22	82.76	65.91	91.03	86.17	8.77	12.24	35.48	34.09	18.18	17.78	17.24	34.09	8.97	13.83
IP	93.25	95.71	94.57	92	95.57	93.26	93.51	93.79	98	89.58	6.75	4.29	5.43	8	4.43	6.74	6.49	6.21	2	10.42

## Sheet: Fig 1c
Neutrophils				Monocytes
unops	NIP	IP	Cyt D	unops	NIP	IP	Cyt D
0.36	0.6	45.51	4.1	0.68	0.49	26.14	2.64
0.44	0.53	47.42	5.54	1.1	1.17	33.21	4.96
0.34	0.33	36.26	4.25	1.92	1.57	18.43	4.17
0.18	0.25	48.02	3.31	0.75	0.99	33.77	4.05
0.29	0.44	36.88	2.31	3.48	1.41	26.04	3.16
0.36	0.46	35.19	3.12	1.89	1.25	34.26	3.33
0.21	0.33	29.69	2.96	2.12	0.81	28.34	1.79
0.22	0.31	37.81	4.03	0.62	1.56	28.05	5.14
0.32	0.53	24.85	4.19	2.21	1.32	12.55	2.77
0.42	1.18	32.26	3.63	0.7	1.03	19.89	1.96

## Sheet: Fig 1d
Time	Neutrophils			Neutrophils + CytD			Monocytes			Monocytes + CytD
1 min	80	87	89.34	19.91	23.77	19.54	80.06	86.25	88.91	15.74	18.77	18.53
2.5 min	86.37	92.12	93.77	21.8	21.9	17.78	83.96	89.87	93.83	17.23	20.95	20.54
5 min	89.4	94.25	94.73	22.77	25.88	22.49	85.44	92.76	93.08	16.53	16.67	22.08
10 min	89.56	94.82	95.59	26.24	24.49	22.85	82.65	90.51	92.9	16.37	17.66	17.61
30 min	88.08	91.96	93.89	20.01	17.74	17.73	86.33	89.5	93.65	16.9	19.71	17.98
DPS 30 min	0.95	0.93	1.34	0.59	0.55	0.67	2.01	3.34	6.38	0.95	0.4	0.82
unops 30 min	0.75	0.81	0.76	0.29	0.42	0.64	2.24	2.4	4.3	0.3	0.68	1

## Sheet: Fig 2a
Number of cells
Serum dilution	Neutrophils																					Monocytes
100	3750	1025	2406	3541	2369	154	1017	2239	3280	1758	4976	6530	9191	7142	5282	5514	6722	4316	8287	6893	8010	595	118	358	461	323	53	121	347	475	201	401	595	475	671	410	343	388	402	514	460	507
300	3104	1969	2891	5920	3361	151	1734	2083	3472	2588	5998	7885	8287	7324	6358	6417	7436	6013	8775	7590	7396	500	200	449	694	527	78	269	314	457	296	463	673	493	605	403	325	466	486	581	442	429
2700	640	3489	3888	4678	3856	51	2778	2769	1026	1209	6869	7050	5956	7875	8215	9149	6662	8709	6471	4358	2969	151	510	603	637	617	46	394	465	235	268	701	640	502	584	691	605	523	579	514	384	305
8100	313	3208	4604	3975	3424	52	2974	1540	161	927	3495	5785	2715	6492	9075	8444	3859	8956	3212	907	240	83	544	714	617	507	34	498	346	151	235	600	600	395	651	646	644	461	684	422	192	186
24300	81	3996	3300	1882	1006	26	1852	456	54	281	425	1845	513	1546	9033	5921	509	7988	453	112	26	54	594	618	500	327	33	419	231	93	163	417	395	321	459	636	594	415	639	358	189	87
72900	40	3169	1359	409	311	30	454	150	44	69	59	130	116	114	5188	1851	66	4640	43	27	12	42	582	479	341	245	33	311	240	94	130	278	279	200	359	582	442	307	535	285	129	57
656100	28	99	53	31	27	20	27	20	17	12	36	36	43	39	138	64	27	145	37	23	15	27	281	199	118	67	29	131	78	34	46	128	128	61	160	407	274	115	441	134	50	33
Contribution to phagocytosis
Serum dilution	Neutrophils																					Monocytes
100	86.31	89.68	87.05	88.48	88	74.4	89.37	86.58	87.35	89.74	92.54	91.64	95.09	91.42	92.8	94.15	94.54	91.49	94.16	93.74	94.05	13.69	10.32	12.95	11.52	12	25.6	10.63	13.42	12.65	10.26	7.46	8.36	4.91	8.58	7.2	5.85	5.46	8.51	5.84	6.26	5.95
300	86.13	90.78	86.56	89.51	86.45	65.94	86.57	86.9	88.37	89.74	92.84	92.13	94.38	92.37	94.04	95.18	94.1	92.53	93.79	94.5	94.52	13.87	9.22	13.44	10.49	13.55	34.06	13.43	13.1	11.63	10.26	7.16	7.87	5.62	7.63	5.96	4.82	5.9	7.47	6.21	5.5	5.48
2700	80.91	87.25	86.57	88.02	86.21	52.58	87.58	85.62	81.36	81.86	90.74	91.68	92.22	93.09	92.24	93.8	92.72	93.77	92.64	91.91	90.69	19.09	12.75	13.43	11.98	13.79	47.42	12.42	14.38	18.64	18.14	9.26	8.32	7.78	6.91	7.76	6.2	7.28	6.23	7.36	8.09	9.31
8100	79.04	85.5	86.57	86.56	87.1	60.47	85.66	81.65	51.6	79.78	85.35	90.61	87.3	90.88	93.35	92.91	89.32	92.9	88.39	82.56	56.32	20.96	14.5	13.43	13.44	12.9	39.53	14.34	18.35	48.4	20.22	14.65	9.39	12.7	9.12	6.65	7.09	10.68	7.1	11.61	17.44	43.68
24300	60	87.06	84.23	79.01	75.47	44.07	81.55	66.38	36.73	63.29	50.48	82.37	61.45	77.11	93.43	90.88	55.05	92.6	55.9	37.11	23	40	12.94	15.77	20.99	24.53	55.93	18.45	33.62	63.27	36.71	49.52	17.63	38.55	22.89	6.57	9.12	44.95	7.4	44.1	62.89	77
72900	48.78	84.48	73.94	54.53	55.94	47.62	59.35	38.46	31.88	34.67	17.51	31.75	36.74	24.18	89.91	80.73	17.66	89.65	13.14	17.16	17.74	51.22	15.52	26.06	45.47	44.06	52.38	40.65	61.54	68.12	65.33	82.49	68.25	63.26	75.82	10.09	19.27	82.34	10.35	86.86	82.84	82.26
656100	50.91	26.05	21.03	20.81	28.72	40.82	17.09	20.41	33.33	20.69	22.13	21.8	41.38	19.66	25.3	18.83	19.2	24.77	21.6	31.25	31.82	49.09	73.95	78.97	79.19	71.28	59.18	82.91	79.59	66.67	79.31	77.87	78.2	58.62	80.34	74.7	81.17	80.8	75.23	78.4	68.75	68.18

## Sheet: Fig 2b
merozoite IFA titer (A.U.)	Neutrophils			Monocytes
335352	94.53	94.49	94.69	5.47	5.51	5.31
285225	93.02	94.3	92.84	6.98	5.7	7.16
193857	92.25	91.75	92.43	7.75	8.25	7.57
96583.3	89.17	90.04	90.51	10.83	9.96	9.49
37681.2	82.6	85.01	84.06	17.4	14.99	15.94
13236.5	69.3	68.1	67.36	30.7	31.9	32.64
4752	24	28.9	26.57	76	71.1	73.43
1836	12.72	14.81	15.31	87.28	85.19	84.69
1021	14.63	16.38	16.19	85.37	83.62	83.81
791	17.27	22.59	24.28	82.73	77.41	75.72

## Sheet: Fig 2c
merozoite IFA titer (A.U.)	Neutrophils			Monocytes			Neutrophils + FcγR block			Monocytes + FcγR block
335352	55.03	58.09	53.11	33.94	39.93	35.54	0.64	0.6	0.99	3.67	3.86	4.87
285225	52.37	58.12	53.64	47.49	47.18	49.5	0.85	0.97	1.03	6.12	6.59	6.34
193857	44.61	49.48	51.82	46.89	55.12	55.57	1.04	0.96	1.07	4.63	5.52	7.14
96583.3	35.65	39.33	40.49	51.88	56.03	53.36	0.82	0.65	0.85	5.86	5.5	6.41
37681.2	24.86	27.61	28.15	61.29	61.32	62.01	0.56	0.67	0.69	3.62	4.81	5.77
13236.5	10.32	10.36	10.66	60.87	65.01	65.98	0.64	0.76	0.63	3.83	5.03	5.7
4752	1.38	1.99	1.86	59.58	66.28	65.99	0.82	0.66	0.55	3.73	4.16	5
1836	0.51	0.65	0.73	50.32	52.56	54.15	0.59	0.7	0.57	4.12	4.5	5.92
1021	0.48	0.6	0.7	38.52	40.65	44.02	0.8	0.62	0.7	4.03	3.98	4.64
791	0.32	0.5	0.54	19.86	20.86	21.26	0.48	0.39	0.43	3.48	3.55	4.85

## Sheet: Fig 3a
IP	isotype	aCD16	aCD32	aCD64	aCD16+aCD32
100	122.47	14.34	110.52	102.3	10.77
100	101.06	24.95	88.98	96.64	12.82
100	58.63	38.7	111.32	113.3	15.43
100	49.59	54.21	91.9	78.69	33.66
100	56.01	24.61	99.54	88.8	37.84
100	51.17	47.39	92.41	109.04	34.64
100	48.56	36.05	89.7	103.8	26.06
100	99.5	56.7	96.05	104.01	27
100	124.8	13.84	121.6	131.59	15.42
100	78.53	4.83	62.03	83.56	2.53
100	87.75	3.44	65.12	84.14	1.64
100	70.52	5.35	48.92	90.38	2.9
100	70.1	4.91	46.08	66.18	1.73
100	71.12	4.42	51.19	87.12	1.25
100	95.65	6.48	56.72	78.89	2.53
100	108.42	3.84	67.67	104.18	2.59
100	86.38	6.19	66.6	104.92	2.38
100	93.84	7.65	72.84	106.28	1.89
100	97.15	8.65	49.81	101.67	3.41

## Sheet: Fig 3b
IP	isotype	aCD16	aCD32	aCD64	aCD16+aCD32
100	130.04	151.86	28.45	104.97	60.28
100	112.13	157.94	42.98	97.52	51.99
100	92.1	134.05	51.3	126.65	46.15
100	56.99	130.64	50.35	98.47	53.89
100	67.81	139.05	30.09	72.64	37.3
100	31.89	110.38	25.55	68.15	38.35
100	59.52	161.85	50.32	117.62	54.64
100	118.12	144.62	67.28	117.85	59.49
100	148.99	106.07	20.66	78.31	27.26
100	57.19	43.31	28.77	78.54	33.51
100	66.28	55.98	43.63	74.28	45.14
100	69.56	62.62	41.94	100.16	37.06
100	62.98	54.16	30	63.64	34.11
100	67.17	53.34	30.49	102.84	45.12
100	81.96	64.65	51.52	61.41	50.5
100	78.41	64.15	51.94	88.04	59.88
100	82.6	85.42	49.55	97.33	41.5
100	84.38	89.24	57.37	99.36	43.27
100	73.96	55.71	33.89	79.19	34.19

## Sheet: Fig 4a
Neutrophils	Monocytes
2333	842
584	474
5225	1637
1819	841
3450	1176
2724	900
4151	1450
4729	1627
2783	935
2683	1030
163	239
61	141
4175	1329
54	86
94	146
26	38
63	122
3129	1237
495	391
2011	651
1107	527
1379	381
3508	1138
1729	500
114	155
2952	1055
2695	937
1614	620
102	151
33	64
3219	1238
4606	1736
59	99
60	96
51	62
1670	662
36	64
963	527
3859	1429
2870	898
256	277
3385	1087
895	666
1852	803
61	90
72	178
2593	623
4451	1475
991	439
2877	1062
1283	510
1347	731
118	196
1855	703
3179	961
2487	804
68	139
61	106
1342	388
29	92
449	543
42	124
26	64
45	99
2857	1157
4215	1588
2961	1338
29	88
733	687
61	123
21	98
129	236
59	164
2427	942
2228	1108
1327	850
822	692
57	126
626	332
34	124
3916	1709
81	180
1373	805
1600	962
2222	789
147	286
1373	703
3154	1406
801	504
5044	1389
2078	666
605	677
3596	1206
277	512
69	103
51	169
3232	1006
3464	1251
2621	1066
1201	607
2080	678
3709	1480
3794	1015
2385	765
1828	836
27	91
64	200
69	138
433	469
36	82
1929	1029
3680	1263
41	231
21	103
41	66
754	568
1613	813
33	62
49	142
52	121
97	190
42	121
86	331
39	123
411	515
48	92
2913	1481
2739	1172
214	323
295	361
3463	1084
3180	1067
3630	1500
2571	998
2277	982
1567	588
705	410
1878	662
611	330
26	71

[truncated: 5 more sheets: Fig 4b, Fig 4c, Fig 4d, Fig 5a, Fig 5b]
